# Supplementary material for: Metabolic analyses reveal different mechanisms of leaf color change in two purple-leaf tea plant (Camellia sinensis L.) cultivars
Source: Hortic Res. 2018 Feb 7;5:7. doi: 10.1038/s41438-017-0010-1 (PMC5802758; doi:10.1038/s41438-017-0010-1)
Supplement: Supplementary file 6 — Supplementary Table 3 [file 41438_2017_10_MOESM6_ESM.xlsx]

## Sheet: Supplementary Table 3
Supplementary Table 3 The differential ions shared in two cultivars in positive and negative ion mode.
Compound ID	ion mode	ratio	t.test_p.value_BHcorrect	VIP
6.17_313.2361m/z	neg	0.0413599	0.0227678	3.62851
6.17_381.2231m/z	neg	0.105552	0.0227678	3.09809
6.17_413.1640m/z	neg	0.247895	0.0349892	2.39682
6.82_557.3382m/z	neg	7.31452	0.00204417	2.55273
7.09_339.2516m/z	neg	0.0525571	0.0258131	3.39433
7.47_489.3568m/z	neg	11.5633	0.0117448	3.01564
7.51_519.3677m/z	neg	24.3074	0.0349892	3.81272
7.52_509.3378m/z	neg	31.9001	0.0464564	4.06263
7.54_969.4569m/z	neg	2.12567	0.0165423	1.36639
7.92_647.3237m/z	neg	25.8877	0.0442938	3.3476
7.94_513.3564m/z	neg	10.6814	0.00989246	2.72225
7.94_531.3669m/z	neg	43.1048	0.0436619	4.01597
7.95_490.3644n	neg	8.7592	0.000769398	3.04004
7.95_535.4230m/z	neg	155.33	0.0423169	4.34695
8.11_455.3520m/z	neg	134.441	0.00973787	4.45291
8.11_455.4049m/z	neg	58.0329	0.0284677	3.35996
8.11_523.3389m/z	neg	37.0813	0.0227678	3.69301
8.11_585.3075m/z	neg	6.87839	0.0284677	2.58185
8.17_474.3685n	neg	9.86947	0.0104552	3.20228
8.19_471.3445m/z	neg	80.0187	0.0165423	4.78019
8.27_458.3750n	neg	11.9316	0.0234303	3.19045
8.27_503.3737m/z	neg	17.0567	0.0470084	3.4842
8.32_532.3748n	neg	39.0047	0.0349892	4.30899
8.32_577.3730m/z	neg	576.749	0.0138045	5.32327
8.61_516.3791n	neg	2.93879	0.0213969	1.90927
8.69_423.3246m/z	neg	24.8852	0.0499298	3.46168
8.71_483.3459m/z	neg	17.5373	0.0349892	3.17793
6.14_489.2865m/z	pos	0.146719	0.0353951	3.42092
6.40_251.1981m/z	pos	0.372445	0.0211213	2.37468
6.41_678.8443m/z	pos	0.294275	0.0357581	2.07337
6.54_381.2593m/z	pos	0.111504	0.0353951	3.41177
7.65_444.3607n	pos	3.17856	0.0448	2.25658
7.71_515.3736m/z	pos	1.75189	0.049561	1.65896
7.73_560.4288m/z	pos	2.66081	0.0436209	2.24563
7.84_990.7326m/z	pos	2.26123	0.0436209	1.79067
7.87_776.6174m/z	pos	9.9231	0.0436209	2.49173
7.90_513.2668m/z	pos	4.85217	0.0253563	2.82449
7.93_560.4246m/z	pos	2.28739	0.0448	1.73145
7.95_427.3553m/z	pos	2.22968	0.0464244	1.79627
7.95_454.3453n	pos	2.98409	0.0314945	2.30762
7.95_500.3796n	pos	1.36061	0.0359676	1.01135
7.96_495.4140n	pos	2.02306	0.0328451	1.71722
8.12_442.3822n	pos	26.7526	0.00795923	4.38895
8.12_506.4012m/z	pos	7.95398	0.0464244	3.33554
8.15_488.4468m/z	pos	73.9635	0.0253563	4.92518
8.15_516.3767n	pos	2.36412	0.0314945	2.16071
8.16_456.3609n	pos	3.88499	0.0436209	2.73063
8.16_497.3601m/z	pos	4.48657	0.0233356	2.86991
8.20_472.3507n	pos	1.43398	0.0314945	1.15879
8.20_778.6378m/z	pos	105.979	0.0253563	4.71083
8.27_219.1740m/z	pos	4.67707	0.0483546	2.86826
8.27_561.3654m/z	pos	3.13946	0.0487857	2.69126
8.31_555.3661m/z	pos	2.5039	0.0200911	2.30855
8.32_498.3653m/z	pos	8.79839	0.0375437	3.89799
8.59_438.3410n	pos	3.87359	0.0138815	2.72644
8.60_479.3441m/z	pos	2.39298	0.0464244	2.05792
8.60_516.3826n	pos	5.36981	0.00795923	3.0384
8.60_562.4485m/z	pos	26.9175	0.0200911	4.26451
8.69_837.7250n	pos	142.188	0.00795923	5.3536
