# Supplementary material for: Metabolic analyses reveal different mechanisms of leaf color change in two purple-leaf tea plant (Camellia sinensis L.) cultivars
Source: Hortic Res. 2018 Feb 7;5:7. doi: 10.1038/s41438-017-0010-1 (PMC5802758; doi:10.1038/s41438-017-0010-1)
Supplement: Supplementary file 7 — Supplementary Table 4 [file 41438_2017_10_MOESM7_ESM.xls]

## Sheet: Supplementary Table 4
Supplementary Table 4 The annotated differential metabolites in ZX and ZJ cultivars during the leaf color changes.
ion mode	Compound ID	ratio	t.test_p.value_BHcorrect	VIP	sample	ID.1	KEGG.ID	Formula	Score	Fragmentation.Score	Mass.Error..ppm.	Description	m.z	Retention.time..min.	Pathway
neg	8.24_281.2464m/z	0.522567	0.0014225	1.42207	ZX-C:ZX-A	C00712	C00712	C18H34O2	37.4	0	-7.78476	(9Z)-Octadecenoic acid	281.246	8.24388	map00061 Fatty acid biosynthesis; map00073 Cutin, suberine and wax biosynthesis; map01040 Biosynthesis of unsaturated fatty acids;
pos	6.40_251.1981m/z	0.428049	0.00340987	1.64043	ZX-C:ZX-A	C06424	C06424	C14H28O2	38.6	0	-0.206107	Tetradecanoic acid	251.198	6.40035	map00061 Fatty acid biosynthesis; map01100 Metabolic pathways;
pos	6.40_195.1359m/z	0.448295	0.0427564	1.31068	ZX-C:ZX-A	C01571	C01571	C10H20O2	38.2	0	2.27289	Decanoic acid	195.136	6.40035	map00061 Fatty acid biosynthesis; map01100 Metabolic pathways;
pos	6.40_251.1981m/z	0.372445	0.0211213	2.37468	ZJ-C:ZJ-A	C06424	C06424	C14H28O2	38.6	0	-0.206107	Tetradecanoic acid	251.198	6.40035	map00061 Fatty acid biosynthesis; map01100 Metabolic pathways;
neg	7.03_297.2408m/z	0.457122	0.00802104	1.51201	ZX-C:ZX-A	C19616	C19616	C18H34O3	38.5	6.56	-9.02211	18-Hydroxyoleate	297.241	7.03037	map00073 Cutin, suberine and wax biosynthesis;
neg	8.11_585.3075m/z	6.87839	0.0284677	2.58185	ZJ-C:ZJ-A	C03428	C03428	C30H52O7P2	34.7	0	-6.83049	Presqualene diphosphate	585.308	8.10882	map00100 Steroid biosynthesis; map00906 Carotenoid biosynthesis; map00909 Sesquiterpenoid and triterpenoid biosynthesis; map01100 Metabolic pathways; map01110 Biosynthesis of secondary metabolites;
neg	8.27_441.3362m/z	4.56959	0.0347323	2.26649	ZX-C:ZX-A	C15808	C15808	C29H46O3	50.4	56.9	-2.77566	4alpha-Carboxy-4beta-methyl-5alpha-cholesta-8,24-dien-3beta-ol	441.336	8.2725	map00100 Steroid biosynthesis; map01100 Metabolic pathways;
pos	8.10_411.3612m/z	15.262	0.000923057	3.27239	ZX-C:ZX-A	C15783	C15783	C29H46O	37.8	0	-2.26774	5-Dehydroavenasterol	411.361	8.10408	map00100 Steroid biosynthesis; map01110 Biosynthesis of secondary metabolites;
pos	8.12_413.3788m/z	43.3973	0.00253579	3.81634	ZX-C:ZX-A	C08821	C08821	C29H48O	38.7	0.815	2.42678	Isofucosterol	413.379	8.11837	map00100 Steroid biosynthesis; map01110 Biosynthesis of secondary metabolites;
neg	8.11_585.3075m/z	6.52128	0.0017647	2.02601	ZX-C:ZX-A	C01230	C01230	C30H52O7P2	34.7	0	-6.83049	all-trans-Hexaprenyl diphosphate	585.308	8.10882	map00130 Ubiquinone and other terpenoid-quinone biosynthesis; map00900 Terpenoid backbone biosynthesis; map01110 Biosynthesis of secondary metabolites;
pos	8.32_469.3476m/z	1.70481	0.00358451	1.32131	ZX-C:ZX-A	C02477	C02477	C29H50O2	38.4	11.4	7.8156	alpha-Tocopherol	469.348	8.32482	map00130 Ubiquinone and other terpenoid-quinone biosynthesis; map01100 Metabolic pathways; map01110 Biosynthesis of secondary metabolites;
neg	8.69_423.3246m/z	20.9397	0.0154464	3.15437	ZX-C:ZX-A	C14153	C14153	C29H44O2	36.2	0	-5.23618	alpha-Tocotrienol	423.325	8.69388	map00130 Ubiquinone and other terpenoid-quinone biosynthesis; map01110 Biosynthesis of secondary metabolites;
neg	8.69_423.3246m/z	24.8852	0.0499298	3.46168	ZJ-C:ZJ-A	C14153	C14153	C29H44O2	36.2	0	-5.23618	alpha-Tocotrienol	423.325	8.69388	map00130 Ubiquinone and other terpenoid-quinone biosynthesis; map01110 Biosynthesis of secondary metabolites;
pos	0.69_181.0710m/z	0.410727	0.0481989	1.52115	ZX-C:ZX-A	C16366	C16366	C7H10N4O3	36.9	1.53	-4.82371	5-Acetylamino-6-amino-3-methyluracil	181.071	0.690483	map00232 Caffeine metabolism;
pos	0.55_104.0702m/z	0.546195	0.0447529	1.1109	ZX-C:ZX-A	C00334	C00334	C4H9NO2	35.6	0	-4.16976	4-Aminobutyric acid	104.07	0.547617	map00250 Alanine, aspartate and glutamate metabolism; map00330 Arginine and proline metabolism; map00410 beta-Alanine metabolism; map00650 Butanoate metabolism; map00760 Nicotinate and nicotinamide metabolism; map01100 Metabolic pathways;
pos	6.85_318.2175n	0.506428	0.048801	1.38847	ZX-C:ZX-A	C14807	C14807	C20H30O3	33.7	0	-6.16991	(5Z,8Z,10E,14Z)-12-Oxoicosa-5,8,10,14-tetraenoic acid;	319.225	6.84967	map00590 Arachidonic acid metabolism;
pos	7.38_321.2407m/z	0.685874	0.00906353	1.31187	ZX-C:ZX-A	C14774	C14774	C20H34O4	46.8	45.6	-5.06341	(5Z,8Z,14Z)-11,12-Dihydroxyicosa-5,8,14-trienoic acid	321.241	7.37687	map00590 Arachidonic acid metabolism; map01100 Metabolic pathways;
pos	6.17_314.2431n	0.155099	0.0131181	2.7592	ZX-C:ZX-A	C14829	C14829	C18H34O4	44.3	38	-8.25412	(9Z)-12,13-Dihydroxyoctadec-9-enoic acid	337.235	6.1653	map00591 Linoleic acid metabolism;
neg	6.17_313.2361m/z	0.0378824	0.00182205	2.99733	ZX-C:ZX-A	C14828	C14828	C18H34O4	39.4	7.25	-7.4144	(12Z)-9,10-Dihydroxyoctadec-12-enoic acid	313.236	6.16582	map00591 Linoleic acid metabolism;
neg	6.17_313.2361m/z	0.0413599	0.0227678	3.62851	ZJ-C:ZJ-A	C14828	C14828	C18H34O4	39.4	7.25	-7.4144	9,10-DHOME	313.236	6.16582	map00591 Linoleic acid metabolism;
neg	7.94_279.2313m/z	0.507065	0.0138722	1.23372	ZX-C:ZX-A	C01595	C01595	C18H32O2	44.8	34	-6.07248	Linoleic acid	279.231	7.93708	map00591 Linoleic acid metabolism; map01040 Biosynthesis of unsaturated fatty acids; map01100 Metabolic pathways;
pos	6.17_278.2245n	0.151563	0.0120245	2.79157	ZX-C:ZX-A	C06427	C06427	C18H30O2	39.4	1.36	-0.40259	alpha-Linolenic acid	279.232	6.1653	map00592 alpha-Linolenic acid metabolism; map01040 Biosynthesis of unsaturated fatty acids; map01100 Metabolic pathways; map01110 Biosynthesis of secondary metabolites;
pos	7.26_210.1099m/z	0.45923	0.0369827	1.28627	ZX-C:ZX-A	C01092	C01092	C9H17NO3	47.5	51.9	-1.05816	8-Amino-7-oxononanoic acid	210.11	7.26258	map00780 Biotin metabolism; map01100 Metabolic pathways;
neg	4.51_555.2222m/z	2.13984	0.0332684	1.19026	ZX-C:ZX-A	C18157	C18157	C33H32MgN4O3	31.4	0	-5.3355	3-Vinylbacteriochlorophyllide d	555.222	4.51088	map00860 Porphyrin and chlorophyll metabolism;
neg	6.94_929.2831m/z	4.82262	0.0269774	2.0769	ZX-C:ZX-A	C06406	C06406	C43H50N4O17	34.2	5.52	-3.83785	Precorrin 3B	929.283	6.9446	map00860 Porphyrin and chlorophyll metabolism; map01100 Metabolic pathways;
pos	4.82_637.2279m/z	9.39353	0.00514215	2.71353	ZX-C:ZX-A	C02139	C02139	C35H34MgN4O5	42.3	47.5	1.19922	Chlorophyllide a	637.228	4.81733	map00860 Porphyrin and chlorophyll metabolism; map01100 Metabolic pathways; map01110 Biosynthesis of secondary metabolites;
neg	8.09_659.3139m/z	7.77674	0.00355925	1.91814	ZX-C:ZX-A	C03263	C03263	C36H44N4O8	35.9	0	7.9465	Coproporphyrinogen III	659.314	8.09447	map00860 Porphyrin and chlorophyll metabolism; map01100 Metabolic pathways; map01110 Biosynthesis of secondary metabolites;
neg	5.15_627.2419m/z	14.0486	0.023457	2.47382	ZX-C:ZX-A	C18021	C18021	C35H36N4O5	36	0	6.71174	Pheophorbide a	627.242	5.14595	map00860 Porphyrin and chlorophyll metabolism; map01110 Biosynthesis of secondary metabolites;
pos	7.83_793.4205m/z	1.75834	0.0117735	1.38503	ZX-C:ZX-A	C07201	C07201	C46H58N4O9	38.2	8.28	4.2116	Vinblastine	793.421	7.8262	map00901 Indole alkaloid biosynthesis; map01110 Biosynthesis of secondary metabolites;
pos	7.63_380.2780m/z	0.638616	0.0146634	1.14259	ZX-C:ZX-A	C20151	C20151	C22H34O4	31.1	0	-4.10997	5alpha-Acetoxy-10beta,14beta-dihydroxytaxadiene	380.278	7.62618	map00904 Diterpenoid biosynthesis;
neg	4.73_585.2332m/z	4.32082	0.0327312	1.57508	ZX-C:ZX-A	C11900	C11900	C31H38O11	37.6	2.48	-1.56473	Baccatin III	585.233	4.7252	map00904 Diterpenoid biosynthesis; map01100 Metabolic pathways; map01110 Biosynthesis of secondary metabolites;
pos	6.85_339.1945m/z	0.537521	0.0233055	1.42485	ZX-C:ZX-A	C06093	C06093	C20H28O3	37.5	0	4.51221	Gibberellin A12 aldehyde	339.194	6.84967	map00904 Diterpenoid biosynthesis; map01110 Biosynthesis of secondary metabolites;
pos	7.96_489.3510m/z	2.01437	0.00029464	1.7007	ZX-C:ZX-A	C15803	C15803	C28H50O5	35.9	6.32	-8.76732	6alpha-Hydroxy-castasterone	489.351	7.96122	map00905 Brassinosteroid biosynthesis; map01100 Metabolic pathways; map01110 Biosynthesis of secondary metabolites;
pos	7.48_457.3653m/z	2.45994	0.023202	1.701	ZX-C:ZX-A	C15799	C15799	C28H50O3	37.3	0	0.128907	6-Deoxoteasterone	457.365	7.47688	map00905 Brassinosteroid biosynthesis; map01100 Metabolic pathways; map01110 Biosynthesis of secondary metabolites;
pos	7.23_471.3465m/z	6.794	0.0063209	2.69327	ZX-C:ZX-A	C15791	C15791	C28H48O4	42.6	26.2	4.4891	Teasterone	471.346	7.234	map00905 Brassinosteroid biosynthesis; map01100 Metabolic pathways; map01110 Biosynthesis of secondary metabolites;
pos	7.32_453.3137m/z	1.49365	0.0437609	1.03469	ZX-C:ZX-A	C15796	C15796	C28H46O2	38.5	1.35	1.72079	22alpha-Hydroxy-campest-4-en-3-one	453.314	7.31973	map00905 Brassinosteroid biosynthesis; map01110 Biosynthesis of secondary metabolites;
pos	8.79_423.3611m/z	2.64416	0.00489803	1.50952	ZX-C:ZX-A	C15784	C15784	C28H48O	38.6	0	3.44171	Campest-4-en-3beta-ol	423.361	8.78845	map00905 Brassinosteroid biosynthesis; map01110 Biosynthesis of secondary metabolites;
pos	5.89_411.2675m/z	0.180073	0.0162996	2.36458	ZX-C:ZX-A	C19798	C19798	C30H36O2	37.5	0	-1.6382	4,4'-Diapolycopenedial	411.268	5.89385	map00906 Carotenoid biosynthesis;
pos	7.60_547.3967m/z	1.52586	0.0184179	1.10776	ZX-C:ZX-A	C08583	C08583	C40H52O2	40.2	19.2	5.79994	Canthaxanthin	547.397	7.59762	map00906 Carotenoid biosynthesis;
pos	8.40_549.4073m/z	1.55026	0.0168311	1.21266	ZX-C:ZX-A	C15965	C15965	C40H54O2	47.4	52.5	-3.16678	3'-Hydroxyechinenone	549.407	8.39627	map00906 Carotenoid biosynthesis;
pos	8.06_529.3877m/z	1.76714	0.0142359	1.48303	ZX-C:ZX-A	C15943	C15943	C40H48	36.3	0	9.1283	Isorenieratene	529.388	8.06122	map00906 Carotenoid biosynthesis;
pos	7.55_607.4276m/z	2.23873	0.0175191	1.76201	ZX-C:ZX-A	C15886	C15886	C41H60O	36.3	0.708	0.0588468	3,4-Dihydroanhydrorhodovibrin	607.428	7.55475	map00906 Carotenoid biosynthesis; map01100 Metabolic pathways;
pos	7.20_625.4439m/z	3.00965	0.00876945	2.33864	ZX-C:ZX-A	C15887	C15887	C41H62O2	36.3	2.6	9.74727	3',4'-Dihydrorhodovibrin	625.444	7.20257	map00906 Carotenoid biosynthesis; map01100 Metabolic pathways;
pos	7.55_586.4719n	4.79819	0.00150197	2.50647	ZX-C:ZX-A	C15902	C15902	C41H62O2	38.5	2.48	-5.19907	Hydroxyspheroidene	609.454	7.55475	map00906 Carotenoid biosynthesis; map01100 Metabolic pathways;
pos	8.13_465.3709m/z	2.36268	0.000470548	1.69743	ZX-C:ZX-A	C19732	C19732	C30H50O2	36.5	11.4	1.40474	24-Hydroxy-beta-amyrin	465.371	8.13265	map00909 Sesquiterpenoid and triterpenoid biosynthesis;
pos	8.27_219.1740m/z	2.85015	0.0270717	1.76713	ZX-C:ZX-A	C09627	C09627	C15H24O2	51.7	71.9	-1.55444	Capsidiol	219.174	8.26767	map00909 Sesquiterpenoid and triterpenoid biosynthesis;
pos	8.27_219.1740m/z	4.67707	0.0483546	2.86826	ZJ-C:ZJ-A	C09627	C09627	C15H24O2	51.7	71.9	-1.55444	Capsidiol	219.174	8.26767	map00909 Sesquiterpenoid and triterpenoid biosynthesis;
pos	6.17_222.1975n	0.344781	0.00534608	1.74619	ZX-C:ZX-A	C09704	C09704	C15H26O	37.5	0.529	-4.02449	Nerolidol	261.183	6.1653	map00909 Sesquiterpenoid and triterpenoid biosynthesis; map01100 Metabolic pathways;
neg	5.10_311.1127m/z	60.5253	0.0132044	3.47034	ZX-C:ZX-A	C05855	C05855	C15H20O7	55.7	93.7	-2.90455	p-Coumaryl alcohol 4-O-glucoside	311.113	5.10308	map00940 Phenylpropanoid biosynthesis;
pos	6.50_163.0749m/z	0.710519	0.0464244	1.01896	ZJ-C:ZJ-A	C00590	C00590	C10H12O3	38.6	0	-2.66113	4-(3-Hydroxy-1-propenyl)-2-methoxyphenol	163.075	6.50035	map00940 Phenylpropanoid biosynthesis; map01100 Metabolic pathways; map01110 Biosynthesis of secondary metabolites;
pos	4.96_287.0556m/z	0.2816	0.0366581	2.01471	ZX-C:ZX-A	C01617	C01617	C15H12O7	46.2	39.3	1.94895	Dihydroquercetin	287.056	4.9602	map00941 Flavonoid biosynthesis; map01100 Metabolic pathways; map01110 Biosynthesis of secondary metabolites;
neg	7.95_563.1353m/z	0.338113	0.0313202	1.58516	ZX-C:ZX-A	C04858	C04858	C26H28O14	34.6	0	-9.45153	Apigenin 7-O-[beta-D-apiosyl-(1->2)-beta-D-glucoside]	563.135	7.95137	map00944 Flavone and flavonol biosynthesis;
pos	7.93_337.1684m/z	0.503146	0.00613167	1.5009	ZX-C:ZX-A	C02915	C02915	C21H24NO4+	37.9	0	3.22077	(S)-cis-N-Methylcanadine	337.168	7.93263	map00950 Isoquinoline alkaloid biosynthesis;
pos	7.43_493.3155m/z	1.60869	0.0130668	1.16305	ZX-C:ZX-A	C09248	C09248	C29H37N3O3	32	1.84	-3.82877	Tubulosine	493.315	7.43402	map00950 Isoquinoline alkaloid biosynthesis;
neg	5.94_631.2574m/z	11.2141	0.00145103	2.29359	ZX-C:ZX-A	C05177	C05177	C36H40N2O6	38.2	0	-1.11886	Berbamunine	631.257	5.9368	map00950 Isoquinoline alkaloid biosynthesis;
neg	5.95_617.2428m/z	29.5447	0.00450851	2.71127	ZX-C:ZX-A	C06512	C06512	C35H38N2O6	38.3	3.87	0.635004	2'-Norberbamunine	617.243	5.9511	map00950 Isoquinoline alkaloid biosynthesis;
neg	8.65_309.2770m/z	0.584352	0.0220335	1.04765	ZX-C:ZX-A	C16526	C16526	C20H38O2	53.6	92.2	-9.45765	Icosenoic acid	309.277	8.65103	map01040 Biosynthesis of unsaturated fatty acids;
pos	7.41_504.2705m/z	2.64847	0.0198937	1.84495	ZX-C:ZX-A	C01921	C01921	C26H43NO6	37.9	0	-3.54348	Glycocholate	504.271	7.40545	map01100 Metabolic pathways;
neg	6.99_746.3996m/z	3.65808	0.0293417	1.61814	ZX-C:ZX-A	C04824	C04824	C34H66NO12P	32.8	10.5	-2.89239	2,3-Diacylglucosamine 1-phosphate	746.4	6.98745	map01100 Metabolic pathways;
pos	7.35_637.3830m/z	1.8845	0.00674353	1.31024	ZX-C:ZX-A	C20548	C20548	C37H49NO7	37.5	6.31	-2.80729	Lolitriol	637.383	7.3483	map01110 Biosynthesis of secondary metabolites;
pos	8.15_488.4468m/z	47.7533	0.00613167	4.4449	ZX-C:ZX-A	C08627	C08627	C32H54O2	37.4	0	1.33653	Hopane-29-acetate	488.447	8.14693	map01110 Biosynthesis of secondary metabolites;
neg	8.32_556.2861m/z	2.34399	0.0336614	1.40721	ZX-C:ZX-A	C20545	C20545	C32H43NO5	36.2	8.58	4.9509	Terpendole J	556.286	8.31537	map01110 Biosynthesis of secondary metabolites;
neg	7.72_505.3862m/z	13.7853	0.0217979	2.11973	ZX-C:ZX-A	C08627	C08627	C32H54O2	36.3	0	9.3877	Hopane-29-acetate	505.386	7.71612	map01110 Biosynthesis of secondary metabolites;
pos	8.15_488.4468m/z	73.9635	0.0253563	4.92518	ZJ-C:ZJ-A	C08627	C08627	C32H54O2	37.4	0	1.33653	Hopane-29-acetate	488.447	8.14693	map01110 Biosynthesis of secondary metabolites;
neg	8.08_739.8248n	0.474624	0.0106855	1.34855	ZX-C:ZX-A	C11174	C11174	C6H19O27P7	37.7	0	-3.93028	Diphospho-myo-inositol pentakisphosphate	738.818	8.08018	map04070 Phosphatidylinositol signaling system;
pos	6.15_561.3060m/z	0.191824	0.0297382	2.22977	ZX-C:ZX-A	C16771	C16771	C31H46O10	48.1	48.5	0.371422	Oscillatoxin A	561.306	6.15102	NULL
pos	4.99_455.1560m/z	0.309127	0.0344163	1.61185	ZX-C:ZX-A	C17564	C17564	C19H28O11	37.1	6.27	8.44324	Zizybeoside I	455.156	4.98877	NULL
pos	7.68_377.2115m/z	0.46845	0.0492562	1.49583	ZX-C:ZX-A	C09760	C09760	C25H30O4	42.8	19.6	0.855889	Kazinol A	377.211	7.68333	NULL
pos	10.76_339.2883m/z	0.486119	0.0469377	1.45594	ZX-C:ZX-A	C19426	C19426	C21H38O3	40	9.42	-3.26379	Glycidyl oleate	339.288	10.7601	NULL
pos	7.67_355.2836m/z	0.629449	0.0156585	1.24041	ZX-C:ZX-A	C12280	C12280	C21H38O4	41.7	45.9	-1.90364	Methyl acetyl ricinoleate	355.284	7.66905	NULL
pos	6.15_296.2204m/z	0.655043	0.0139869	1.41633	ZX-C:ZX-A	C10482	C10482	C17H26O3	37.5	0	-5.86462	6-Paradol	296.22	6.15102	NULL
pos	6.14_278.2106m/z	0.70853	0.0217002	1.06703	ZX-C:ZX-A	C08449	C08449	C17H24O2	48.1	51.8	-3.32003	Falcarindiol	278.211	6.13673	NULL
pos	6.15_237.1824m/z	0.747922	0.0237529	1.00523	ZX-C:ZX-A	C17076	C17076	C13H26O2	39.4	0	-0.267249	Tridecanoic acid	237.182	6.15102	NULL
pos	7.46_509.3352m/z	1.4615	0.00523802	1.08266	ZX-C:ZX-A	C14495	C14495	C31H50O3	31.2	2.25	-8.3131	Eburicoic acid	509.335	7.4626	NULL
pos	7.10_605.2972m/z	1.52825	0.0263665	1.30999	ZX-C:ZX-A	C08857	C08857	C32H44O11	36.9	6.42	2.64612	Cerbertin	605.297	7.09898	NULL
pos	8.30_497.2893m/z	1.6318	0.00373871	1.08969	ZX-C:ZX-A	C09286	C09286	C30H40O6	42.5	29.6	-0.885586	Absinthin	497.289	8.29625	NULL
pos	7.84_529.3901m/z	1.78646	0.0198954	1.35937	ZX-C:ZX-A	C17044	C17044	C33H52O5	37.7	1.39	2.5402	Pachymic acid	529.39	7.84048	NULL
pos	6.74_405.1968m/z	1.80302	0.0414469	1.23155	ZX-C:ZX-A	C20438	C20438	C23H30N2O2	30.8	0	8.06521	Fumigaclavine C	405.197	6.73538	NULL
pos	6.19_284.1268m/z	1.80784	0.0157946	1.41028	ZX-C:ZX-A	C08525	C08525	C17H19NO4	46.2	90.1	-4.34616	Crinamine	284.127	6.18603	NULL
pos	5.73_244.2635m/z	1.80806	0.0179961	1.17109	ZX-C:ZX-A	C01948	C01948	C15H30O	38.7	0	-0.0927641	Pentadecanal	244.263	5.73027	NULL
pos	7.55_779.4588m/z	1.91768	0.0151694	1.50855	ZX-C:ZX-A	C19865	C19865	C42H68O14	35.5	5.78	1.48684	Soyasaponin III	779.459	7.55475	NULL
pos	6.62_515.3021m/z	1.94686	0.0489522	1.31472	ZX-C:ZX-A	C08801	C08801	C30H44O8	35.6	18.1	3.24	Cucurbitacin J	515.302	6.62108	NULL
pos	8.20_472.3507n	2.00454	0.00029464	1.81186	ZX-C:ZX-A	C08942	C08942	C30H48O4	31.7	0	-9.64615	Echinocystic acid	473.358	8.20408	NULL
pos	7.70_456.3630n	2.03658	0.0478432	1.12923	ZX-C:ZX-A	C17148	C17148	C30H48O3	38.4	0	5.8989	Oleanolic acid	457.366	7.69762	NULL
pos	7.80_763.4638m/z	2.08546	0.0321433	1.40068	ZX-C:ZX-A	C08790	C08790	C42H68O13	40.8	15.7	1.40332	Carnosifloside I	763.464	7.79762	NULL
pos	7.00_373.1975m/z	2.13288	0.00564118	1.72154	ZX-C:ZX-A	C18176	C18176	C20H30O5	36.9	7.39	-2.97232	5S-Hydroperoxy-18R-HEPE	373.198	6.99898	NULL
pos	8.57_515.2576m/z	2.22226	0.00249898	1.99063	ZX-C:ZX-A	C21145	C21145	C31H34N2O5	38.2	14.3	6.97679	Protoasukamycin	515.258	8.5677	NULL
pos	7.39_499.3746m/z	2.23855	0.00029464	1.22931	ZX-C:ZX-A	C20716	C20716	C30H52O4	38	2.14	-2.43995	Protopanaxatriol	499.375	7.39117	NULL
pos	7.67_535.3421m/z	2.26242	0.0179611	1.5626	ZX-C:ZX-A	C17734	C17734	C32H48O5	33.5	1.29	5.19884	Acetylglycyrrhetinic acid	535.342	7.66905	NULL
pos	6.58_390.1928m/z	2.31084	0.022463	1.54318	ZX-C:ZX-A	C10563	C10563	C21H24O6	38.2	1.03	4.42655	Fargesone A	390.193	6.57822	NULL
pos	7.70_499.3751m/z	2.31872	0.00114185	1.55944	ZX-C:ZX-A	C19656	C19656	C30H52O4	35.1	9.96	-1.53049	Sarcoaldesterol A	499.375	7.69762	NULL
pos	7.93_989.5554m/z	2.33939	0.0135305	1.55873	ZX-C:ZX-A	C17769	C17769	C53H80O17	37.5	16.4	8.64803	Condurango glycoside C	989.555	7.93263	NULL
pos	8.19_777.4802m/z	2.51347	0.0130078	1.77657	ZX-C:ZX-A	C17544	C17544	C41H70O12	36	0	5.65393	Chikusetsusaponin Ia	777.48	8.1898	NULL
pos	7.14_512.2647m/z	2.56257	0.023869	1.84757	ZX-C:ZX-A	C09510	C09510	C29H34O7	47.9	93.4	0.934925	Microlenin	512.265	7.14185	NULL
pos	7.88_743.3581m/z	2.65816	0.0239442	1.58343	ZX-C:ZX-A	C09252	C09252	C43H52N4O5	37.6	5.17	1.68461	Voacamine	743.358	7.88335	NULL
pos	8.27_481.3650m/z	2.69198	0.00808775	1.81596	ZX-C:ZX-A	C17421	C17421	C30H50O3	39.5	4.48	-0.385169	Soyasapogenol F	481.365	8.26767	NULL
pos	7.70_845.5071m/z	2.73221	0.00288485	1.92258	ZX-C:ZX-A	C09233	C09233	C55H62N10	32.4	0.288	-6.42498	Psychotridine	845.507	7.69762	NULL
pos	7.80_424.3711n	2.87567	0.0132262	1.15381	ZX-C:ZX-A	C16990	C16990	C30H48O	38.7	1.54	1.37144	Lupenone	425.379	7.79762	NULL
pos	7.22_785.4643m/z	2.90203	0.015202	1.6248	ZX-C:ZX-A	C17791	C17791	C41H68O14	42.8	34.6	-4.89523	Cycloaraloside C	785.464	7.21972	NULL
pos	6.68_505.3508m/z	2.92779	0.0310621	1.79536	ZX-C:ZX-A	C03916	C03916	C26H53NO7P+	54.9	88.6	-3.5062	1-Oleoylglycerophosphocholine	505.351	6.67823	NULL
pos	8.27_561.3654m/z	2.94109	0.00157361	2.0729	ZX-C:ZX-A	C06940	C06940	C25H48N6O8	39	9.86	8.43095	Deferoxamine	561.365	8.26767	NULL
pos	8.34_440.3651n	3.12123	0.0186104	1.37983	ZX-C:ZX-A	C20946	C20946	C30H48O2	46.3	35.6	-0.72376	Oleanolic aldehyde	441.372	8.3391	NULL
pos	4.89_417.1550m/z	3.1262	0.049854	1.70338	ZX-C:ZX-A	C10544	C10544	C22H24O8	43.3	24.3	1.53404	1-Acetoxypinoresinol	417.155	4.88877	NULL
pos	6.24_530.3095n	3.2468	0.00214479	2.29481	ZX-C:ZX-A	C17615	C17615	C28H42N4O6	37.6	17.1	-1.69248	Kukoamine A	553.3	6.24318	NULL
pos	6.49_524.2502m/z	3.30205	0.0046132	1.8201	ZX-C:ZX-A	C01593	C01593	C26H34O10	31.8	0	2.4217	Limonoate	524.25	6.48607	NULL
pos	8.19_203.1491m/z	3.33869	0.00613167	1.82228	ZX-C:ZX-A	C03626	C03626	C8H18N4O2	53.7	85	-5.62301	NG,NG-Dimethyl-L-arginine	203.149	8.1898	NULL
pos	8.63_219.1739m/z	3.50408	0.00162906	1.98572	ZX-C:ZX-A	C09730	C09730	C15H22O	43.2	30	-2.17894	beta-Sinensal	219.174	8.6313	NULL
pos	7.65_444.3607n	3.55625	0.00613167	2.14693	ZX-C:ZX-A	C04840	C04840	C29H48O3	40.3	9.97	0.860824	3beta-Hydroxy-4beta-methyl-5alpha-cholest-7-ene-4alpha-carboxylate	467.351	7.65475	NULL
pos	6.68_793.4395m/z	3.56624	0.0402135	1.61227	ZX-C:ZX-A	C08941	C08941	C42H66O15	52.5	81	3.2903	Dianoside A	793.44	6.67823	NULL
pos	6.65_737.4176m/z	3.57789	0.0437609	1.92018	ZX-C:ZX-A	C15715	C15715	C39H56N6O8	42.4	32.1	-7.64377	Myxochromide S2	737.418	6.64965	NULL
pos	7.00_722.4271n	3.57989	0.0198954	2.17002	ZX-C:ZX-A	C17038	C17038	C39H62O12	39.6	14.4	4.10651	Ophiopogonin B	745.418	6.99898	NULL
pos	7.96_472.3543n	3.6351	0.00116662	2.3948	ZX-C:ZX-A	C16912	C16912	C30H48O4	37.4	10.2	-2.05077	Alphitolic acid	495.345	7.96122	NULL
pos	6.41_731.4188m/z	3.69073	0.0205134	2.2065	ZX-C:ZX-A	C15716	C15716	C40H56N6O8	34.9	0.54	8.13856	Myxochromide S3	731.419	6.41463	NULL
pos	6.82_490.3654n	3.81554	0.0150333	2.49248	ZX-C:ZX-A	C08931	C08931	C30H50O5	35.9	31.4	-0.818099	Barringtogenol C	513.355	6.8211	NULL
pos	7.95_427.3553m/z	3.81886	0.00669863	2.56914	ZX-C:ZX-A	C08631	C08631	C29H48O3	38.1	7.36	-4.03714	Messagenin	427.355	7.94693	NULL
pos	6.58_740.4390n	4.0229	0.0144888	2.06654	ZX-C:ZX-A	C17075	C17075	C39H64O13	42.2	24.2	5.75785	Timosaponin A-III	763.428	6.57822	NULL
pos	6.46_561.3801m/z	4.03885	0.0214798	1.70861	ZX-C:ZX-A	C17074	C17074	C33H54O8	44.2	31.5	2.70905	Timosaponin A-I	561.38	6.45748	NULL
pos	6.59_779.4232m/z	4.04775	0.0365642	1.80777	ZX-C:ZX-A	C08861	C08861	C41H64O15	44.7	39.6	2.40905	Diginatin;	779.423	6.59252	NULL
pos	6.56_539.3350m/z	4.22759	0.00561913	2.49044	ZX-C:ZX-A	C06694	C06694	C31H48O6	35.4	8.58	1.3502	Fusidic acid	539.335	6.56393	NULL
pos	8.13_827.4079m/z	4.33813	0.0155946	2.35007	ZX-C:ZX-A	C15725	C15725	C41H56N8O9	36.4	3.07	2.0737	Nostocyclopeptide	827.408	8.13265	NULL
pos	6.96_794.4421n	4.53439	0.0161083	2.23601	ZX-C:ZX-A	C08984	C08984	C42H66O14	48.1	55.6	-3.9627	Spinasaponin A	777.439	6.95612	NULL
pos	8.16_456.3609n	4.65138	0.00162906	2.60689	ZX-C:ZX-A	C08988	C08988	C30H48O3	39	5.58	1.14206	Ursolic acid	457.366	8.16123	NULL
pos	8.16_497.3601m/z	5.57437	0.00481412	2.84026	ZX-C:ZX-A	C17419	C17419	C30H50O4	38	1.96	-0.0830692	Soyasapogenol A	497.36	8.16123	NULL
pos	7.55_829.4268m/z	5.82642	0.00536987	2.56421	ZX-C:ZX-A	C08947	C08947	C43H66O14	33.9	0.376	-9.56679	Gymnemic acid I	829.427	7.55475	NULL
pos	7.00_747.4324m/z	5.93631	0.00284286	2.77733	ZX-C:ZX-A	C17041	C17041	C41H64O13	42	15.6	1.24221	Ophiopogonin A	747.432	6.99898	NULL
pos	6.84_941.5046m/z	6.57478	0.0237467	2.63796	ZX-C:ZX-A	C08962	C08962	C48H76O18	51	81.5	-6.21179	Olaxoside	941.505	6.83538	NULL
pos	6.64_875.4923m/z	7.64356	0.0494977	3.08667	ZX-C:ZX-A	C13173	C13173	C41H76N2O15	47.8	61.1	5.468	Roxithromycin	875.492	6.63537	NULL
pos	6.85_851.4832m/z	8.11875	0.015202	2.67586	ZX-C:ZX-A	C17797	C17797	C45H72O16	48.7	68.5	5.13378	Astragaloside I	851.483	6.84967	NULL
pos	8.60_386.3924n	8.17786	0.0133421	2.33492	ZX-C:ZX-A	C19664	C19664	C28H50	38.4	0	2.96331	Ergostane	425.379	8.60272	NULL
pos	8.12_506.4012m/z	9.33727	0.00116662	2.96572	ZX-C:ZX-A	C14673	C14673	C34H48O2	37.7	6.73	4.04859	7-Dehydrocholesterol benzoate	506.401	8.11837	NULL
pos	6.85_904.5347m/z	9.39616	0.0157687	3.20991	ZX-C:ZX-A	C08912	C08912	C45H74O17	36.5	0	9.33373	Sarsasapogenin 3-O-4G-rhamnosylsophoroside	904.535	6.84967	NULL
pos	5.95_500.3146n	10.1569	0.00143604	2.84471	ZX-C:ZX-A	C08807	C08807	C30H44O6	38.9	0	1.53813	11-Deoxocucurbitacin I	501.322	5.951	NULL
pos	6.84_957.5084m/z	10.6709	0.00514215	2.95297	ZX-C:ZX-A	C17543	C17543	C48H76O19	50.2	68.5	3.15041	Chikusetsusaponin V	957.508	6.83538	NULL
pos	8.70_523.3770m/z	11.8625	0.00403602	3.42845	ZX-C:ZX-A	C15379	C15379	C32H52O4	38.3	0	2.47111	3beta-Hydroxylanostane-7,11-dione acetate	523.377	8.70273	NULL
pos	6.24_485.3253m/z	13.5744	0.0469377	3.10412	ZX-C:ZX-A	C08971	C08971	C30H44O5	38.4	0	-1.74839	Propapyriogenin A2	485.325	6.24318	NULL
pos	8.34_486.4311m/z	19.8397	0.00445002	2.96827	ZX-C:ZX-A	C08630	C08630	C32H52O2	44.5	28.5	1.09239	Lupeol acetate; 3-Acetyllupeol	486.431	8.3391	NULL
pos	8.12_442.3822n	24.6272	0.00100141	3.67176	ZX-C:ZX-A	C20945	C20945	C30H50O2	38.3	0.289	2.44292	Erythrodiol	443.389	8.11837	NULL
pos	9.22_425.3791m/z	29.985	0.00579315	4.27253	ZX-C:ZX-A	C08622	C08622	C30H50O2	42.1	19.9	3.00707	Dipterocarpol	425.379	9.22358	NULL
neg	6.15_505.2791m/z	0.0130414	0.00204886	3.4126	ZX-C:ZX-A	C10009	C10009	C29H38N4O4	37.2	0	-5.81812	Mucronine A	505.279	6.15133	NULL
neg	6.17_458.1584m/z	0.0583574	0.0017647	2.52432	ZX-C:ZX-A	C10286	C10286	C21H30ClNO8	31.6	0	-0.743796	Doronine	458.158	6.16582	NULL
neg	6.17_381.2231m/z	0.0963802	0.00204886	2.61428	ZX-C:ZX-A	C10794	C10794	C22H34O3	36.5	0	8.31981	Ginkgoic acid	381.223	6.16582	NULL
neg	6.77_477.2802m/z	0.124971	0.00523517	2.09279	ZX-C:ZX-A	C07996	C07996	C29H38N2O4	35.3	0	9.0917	Dehydroemetine	477.28	6.76567	NULL
neg	6.15_637.2349m/z	0.126106	0.0125337	2.15574	ZX-C:ZX-A	C17430	C17430	C27H42O17	39.7	8.64	-0.0580275	Kanokoside C	637.235	6.15133	NULL
neg	6.65_533.3106m/z	0.298027	0.0158658	1.59595	ZX-C:ZX-A	C08863	C08863	C30H46O8	42.7	27.7	-2.5266	Divaricoside	533.311	6.65093	NULL
neg	8.24_553.1966m/z	0.392642	0.00965371	1.40958	ZX-C:ZX-A	C17476	C17476	C26H34O13	34.9	0	7.06463	Osthenol-7-O-beta-D-gentiobioside	553.197	8.24388	NULL
neg	7.95_495.1486m/z	0.438853	0.012069	1.38566	ZX-C:ZX-A	C20383	C20383	C23H28O12	37.7	0	-4.38104	Mycophenolic acid O-acyl-glucuronide	495.149	7.95137	NULL
neg	8.24_531.2032m/z	0.442509	0.0154588	1.3213	ZX-C:ZX-A	C08760	C08760	C25H36O10	35.9	0	5.91282	Glaucarubin	531.203	8.24388	NULL
neg	6.40_379.2072m/z	0.445498	0.0338231	1.05804	ZX-C:ZX-A	C07119	C07119	C22H32O3	38.4	8.83	7.73139	Medroxyprogesterone	379.207	6.40145	NULL
neg	7.94_462.2114n	0.492027	0.00204886	1.35586	ZX-C:ZX-A	C17068	C17068	C21H34O11	38.9	6.39	2.72184	Valerosidatum	461.204	7.93708	NULL
neg	7.95_545.1636m/z	0.509833	0.0158658	1.1836	ZX-C:ZX-A	C04194	C04194	C27H30O12	37.6	2.64	-5.2666	Flavonol 3-O-[alpha-L-rhamnosyl-(1->6)-beta-D-glucoside]	545.164	7.95137	NULL
neg	8.24_548.1871n	0.568384	0.0136077	1.25785	ZX-C:ZX-A	C15579	C15579	C27H32O12	37.1	0	-4.1043	Flavanone 7-O-[alpha-L-rhamnosyl-(1->2)-beta-D-glucoside]	547.18	8.24388	NULL
neg	8.15_500.1731m/z	0.68048	0.0017647	1.00577	ZX-C:ZX-A	C13771	C13771	C29H27N3O3	36.8	9.18	-3.25071	2'-(Benzyloxycarbonylaminomethyl)biphenyl-2-carboxylic acid 2-(2-pyridyl)ethylamide	500.173	8.15173	NULL
neg	7.39_827.4008m/z	1.75339	0.0465728	1.01325	ZX-C:ZX-A	C08952	C08952	C42H64O14	39.6	18.6	2.32277	Gypsogenin 3-O-rhamnosylglucuronide	827.401	7.39493	NULL
neg	7.28_695.3996m/z	1.76317	0.0249646	1.04878	ZX-C:ZX-A	C09153	C09153	C38H60O9	36	2.41	9.76833	12-O-Palmitoyl-16-hydroxyphorbol 13-acetate	695.4	7.28037	NULL
neg	7.83_825.3805m/z	1.98331	0.0464554	1.00122	ZX-C:ZX-A	C17863	C17863	C37H62O20	40.6	19.2	5.20006	Atractyloside F	825.38	7.83063	NULL
neg	7.83_839.3913m/z	2.09503	0.0253915	1.06581	ZX-C:ZX-A	C15725	C15725	C41H56N8O9	38.2	19.2	6.0915	Nostocyclopeptide A3	839.391	7.83063	NULL
neg	8.15_603.3864m/z	2.2568	0.0292376	1.36892	ZX-C:ZX-A	C08953	C08953	C35H56O8	32.7	1.74	-6.35269	Hederagenin 3-O-arabinoside	603.386	8.15173	NULL
neg	7.22_901.4797m/z	2.35124	0.0210138	1.44065	ZX-C:ZX-A	C17470	C17470	C45H74O18	44.2	38.2	-0.583653	Asparasaponin II	901.48	7.22315	NULL
neg	7.89_765.4421m/z	2.41048	0.020354	1.28519	ZX-C:ZX-A	C17547	C17547	C41H66O13	41.3	9.99	-1.2854	Akebia saponin C	765.442	7.88778	NULL
neg	8.32_1057.5652m/z	2.48775	0.0332684	1.28522	ZX-C:ZX-A	C08956	C08956	C53H86O21	36	19.5	5.98029	Helianthoside A	1057.57	8.31537	NULL
neg	6.46_803.4342m/z	2.49084	0.0336614	1.33366	ZX-C:ZX-A	C08969	C08969	C41H68O13	42.9	29.9	-1.60031	Pittoside A	803.434	6.4586	NULL
neg	7.09_965.4899m/z	2.5042	0.0308085	1.13295	ZX-C:ZX-A	C08925	C08925	C47H78O18	35.1	9.36	1.7952	Astrasieversianin XVI	965.49	7.08782	NULL
neg	6.58_785.4292m/z	2.51235	0.0313847	1.36097	ZX-C:ZX-A	C08954	C08954	C41H66O12	50.4	83.5	5.84036	alpha-Hederin	785.429	6.57933	NULL
neg	7.47_617.2609m/z	2.62524	0.0338922	1.51232	ZX-C:ZX-A	C08853	C08853	C32H42O12	36.4	0	0.905226	Bryotoxin A	617.261	7.46637	NULL
neg	8.32_987.4843m/z	2.6779	0.0139335	1.07773	ZX-C:ZX-A	C08959	C08959	C48H76O21	37.1	5.32	3.68781	Medicagenic acid 3-O-triglucoside	987.484	8.31537	NULL
neg	7.63_1015.5021m/z	2.78341	0.0313847	1.47757	ZX-C:ZX-A	C08991	C08991	C51H80O18	41.6	30.9	-1.78591	Ziziphin	1015.5	7.63017	NULL
neg	6.59_725.3861m/z	2.88373	0.0489281	1.23005	ZX-C:ZX-A	C09234	C09234	C44H50N8	31.3	0	1.20026	Quadrigemine A	725.386	6.59362	NULL
neg	7.10_583.3122m/z	2.89558	0.0202704	1.34625	ZX-C:ZX-A	C09100	C09100	C38H40N4O2	39.4	18.7	7.49903	Caracurine V	583.312	7.1021	NULL
neg	7.17_1027.5464m/z	2.90318	0.0249379	1.56673	ZX-C:ZX-A	C17804	C17804	C52H84O20	35.9	1.74	-1.86927	Clematichinenoside A	1027.55	7.17385	NULL
neg	7.21_607.2823m/z	3.14267	0.0490373	1.8576	ZX-C:ZX-A	C09357	C09357	C37H40N2O6	34.5	0	1.56272	Berbamine	607.282	7.2061	NULL
neg	6.44_947.4836m/z	3.21477	0.0378755	1.44435	ZX-C:ZX-A	C17546	C17546	C47H76O17	48	54.7	6.46334	Akeboside Stf	947.484	6.44432	NULL
neg	8.34_835.5204m/z	3.26992	0.00332434	1.56386	ZX-C:ZX-A	C13173	C13173	C41H76N2O15	45.3	33.2	3.71221	Roxithromycin	835.52	8.34395	NULL
neg	6.47_837.3356m/z	3.49939	0.025384	1.58141	ZX-C:ZX-A	C20030	C20030	C40H50N8O10	40.1	14.1	1.55868	Dermorphin	837.336	6.47288	NULL
neg	6.59_801.4255m/z	3.52381	0.0400644	1.51912	ZX-C:ZX-A	C17547	C17547	C41H66O13	51.7	79.8	7.48464	Akeboside Std	801.425	6.59362	NULL
neg	6.87_823.4293m/z	3.63865	0.0225779	1.98883	ZX-C:ZX-A	C15713	C15713	C41H60N8O10	38.9	17.1	-8.13598	Nodularin	823.429	6.87282	NULL
neg	6.92_897.4831m/z	3.72153	0.0326991	1.51333	ZX-C:ZX-A	C09233	C09233	C55H62N10	34.5	0	-2.51465	Psychotridine	897.483	6.91602	NULL
neg	6.81_709.3259m/z	3.92253	0.0262656	1.60881	ZX-C:ZX-A	C17865	C17865	C32H54O17	36.7	0	-4.18098	Atractyloside H	709.326	6.80885	NULL
neg	7.00_769.4344m/z	3.99406	0.00744202	1.80885	ZX-C:ZX-A	C08955	C08955	C41H66O11	44.5	58.3	6.17289	beta-Hederin	769.434	7.00178	NULL
neg	6.97_739.4258m/z	4.20079	0.0105088	1.93264	ZX-C:ZX-A	C17075	C17075	C39H64O13	48.3	55.5	-2.18118	Timosaponin A-III	739.426	6.97317	NULL
neg	8.27_457.4216m/z	4.22244	0.0464554	2.23639	ZX-C:ZX-A	C08386	C08386	C29H58O	37.4	2.68	8.09913	Ginnone	457.422	8.2725	NULL
neg	7.13_981.5206m/z	4.29706	0.0188434	1.74032	ZX-C:ZX-A	C08944	C08944	C48H82O18	37.9	19.3	1.15584	Ginsenoside Re	981.521	7.13068	NULL
neg	8.27_458.3750n	4.41709	0.0326594	2.15837	ZX-C:ZX-A	C08980	C08980	C30H50O3	48.1	48.7	-2.15608	Soyasapogenol B	457.368	8.2725	NULL
neg	4.58_539.1533m/z	4.48432	0.029839	1.60932	ZX-C:ZX-A	C10548	C10548	C28H28O11	45.1	42.4	-4.79162	Cleistanthin A	539.153	4.58232	NULL
neg	6.50_871.5032m/z	4.64592	0.0210138	1.7807	ZX-C:ZX-A	C13888	C13888	C43H81O13P	41.4	51.1	-9.21949	1-Hexadecanoyl-2-(9Z-octadecenoyl)-sn-glycero-3-phospho-1'-myo-inositol;	871.503	6.50147	NULL
neg	6.30_919.4834m/z	4.97704	0.0455159	1.80249	ZX-C:ZX-A	C08904	C08904	C45H76O19	39.6	28.1	-8.03819	Officinalisnin I	919.483	6.30143	NULL
neg	7.48_473.3609m/z	5.54199	0.0307342	2.21547	ZX-C:ZX-A	C08634	C08634	C30H50O4	44.9	36.9	-5.82105	Sapelin A	473.361	7.48072	NULL
neg	4.83_613.2259m/z	5.54405	0.0313847	1.61825	ZX-C:ZX-A	C18063	C18063	C34H34N4O5	34.8	0	6.15478	C-13(2)-Carboxypyropheophorbide a	613.226	4.83163	NULL
neg	6.77_1043.5351m/z	5.70847	0.0192207	1.71932	ZX-C:ZX-A	C17832	C17832	C52H84O21	35.6	10.6	-7.78508	Jujuboside B	1043.54	6.76567	NULL
neg	6.57_516.3435n	5.71075	0.0232992	1.71964	ZX-C:ZX-A	C06694	C06694	C31H48O6	40.1	8.81	-3.06014	Fusidic acid	515.336	6.56505	NULL
neg	6.43_647.2887m/z	5.78186	0.0386825	2.25041	ZX-C:ZX-A	C09096	C09096	C37H44O10	55.1	93.9	3.85706	Gnididin	647.289	6.43002	NULL
neg	4.90_539.1533m/z	5.85704	0.0196743	1.9795	ZX-C:ZX-A	C17781	C17781	C28H28O11	40.1	31.8	-4.83956	2''-o-p-Coumaroylaloesin	539.153	4.90308	NULL
neg	6.24_530.3075n	5.98434	0.0132135	2.21283	ZX-C:ZX-A	C17618	C17618	C28H42N4O6	39.7	17.7	-5.55288	Kukoamine D	529.3	6.24422	NULL
neg	6.32_965.4864m/z	6.06899	0.0292376	2.3955	ZX-C:ZX-A	C08925	C08925	C47H78O18	34	27.4	-1.93011	Astrasieversianin XVI	965.486	6.31573	NULL
neg	6.57_561.3420m/z	6.53154	0.0159409	1.78341	ZX-C:ZX-A	C09065	C09065	C32H50O8	40.1	4.91	-2.33739	Baliospermin	561.342	6.56505	NULL
neg	6.46_872.4360m/z	6.54917	0.0120377	1.93932	ZX-C:ZX-A	C15730	C15730	C47H67NO12	40.1	12.7	0.312503	Chivosazole C;	872.436	6.4586	NULL
neg	6.57_979.5033m/z	6.85218	0.0196379	1.9053	ZX-C:ZX-A	C08792	C08792	C48H80O18	43.1	42.4	-0.551942	Carnosifloside VI	979.503	6.56505	NULL
neg	6.79_1061.5499m/z	6.9022	0.0356155	2.26031	ZX-C:ZX-A	C17468	C17468	C52H86O22	46.1	48.5	-3.65661	Methylprotodioscin	1061.55	6.79437	NULL
neg	6.32_981.4818m/z	7.06691	0.0465728	2.45546	ZX-C:ZX-A	C17792	C17792	C47H78O19	38.3	16.7	-1.38593	Cycloaraloside F	981.482	6.31573	NULL
neg	6.55_975.4690m/z	7.13836	0.0303116	1.75499	ZX-C:ZX-A	C13837	C13837	C48H76O18	41.3	30.5	-3.83475	Dehydrosoyasaponin I	975.469	6.55075	NULL
neg	6.55_975.4690m/z	7.13836	0.0303116	1.75499	ZX-C:ZX-A	C08962	C08962	C48H76O18	41	29	-3.83475	Olaxoside	975.469	6.55075	NULL
neg	8.17_474.3685n	7.16611	0.00971528	2.48726	ZX-C:ZX-A	C08789	C08789	C30H50O4	38.8	12	-4.99512	Bryodulcosigenin	473.361	8.16602	NULL
neg	6.77_563.3548m/z	7.24854	0.0099729	2.24557	ZX-C:ZX-A	C17044	C17044	C33H52O5	35.3	3.12	7.44704	Pachymic acid	563.355	6.76567	NULL
neg	6.57_499.3045m/z	7.77177	0.028998	2.09314	ZX-C:ZX-A	C08807	C08807	C30H44O6	39.8	11.2	-4.11184	11-Deoxocucurbitacin I	499.304	6.56505	NULL
neg	7.47_471.3456m/z	8.43721	0.0419394	2.92576	ZX-C:ZX-A	C16912	C16912	C30H48O4	40.7	19.4	-5.12617	Alphitolic acid	471.346	7.46637	NULL
neg	7.47_489.3568m/z	8.76037	0.0154588	2.76296	ZX-C:ZX-A	C08931	C08931	C30H50O5	51.7	65.8	-3.53401	Barringtogenol C	489.357	7.46637	NULL
neg	6.97_591.3504m/z	10.8389	0.0264315	2.81734	ZX-C:ZX-A	C04859	C04859	C33H52O9	43.1	36.5	-5.83256	(20S,22S,25S)-22,25-Epoxyfurost-5-ene-3beta,26-diol 3-O-beta-D-glucoside	591.35	6.97317	NULL
neg	8.19_471.3445m/z	13.5735	0.0199295	2.84436	ZX-C:ZX-A	C16939	C16939	C30H48O4	36.3	1.82	-7.29692	Crataegolic acid	471.345	8.1946	NULL
neg	7.34_577.3715m/z	14.3007	0.000320974	2.8843	ZX-C:ZX-A	C17074	C17074	C33H54O8	49.2	60.1	-5.41737	Timosaponin A-I	577.371	7.33775	NULL
neg	6.82_489.3567m/z	14.4582	0.0478851	3.81344	ZX-C:ZX-A	C08931	C08931	C30H50O5	39.2	4.56	-3.73783	Barringtogenol C	489.357	6.82317	NULL
neg	8.11_603.2827m/z	14.9279	0.000320974	2.73357	ZX-C:ZX-A	C08857	C08857	C32H44O11	34.5	0	2.6359	Cerbertin	603.283	8.10882	NULL
neg	6.97_487.3399m/z	16.9846	0.0304767	3.16576	ZX-C:ZX-A	C17890	C17890	C30H48O5	36.9	3.86	-6.03868	Euscaphic acid	487.34	6.97317	NULL
neg	8.11_523.3389m/z	31.7041	0.00473709	3.14391	ZX-C:ZX-A	C14673	C14673	C34H48O2	37.7	0	8.33799	7-Dehydrocholesterol benzoate	523.339	8.10882	NULL
neg	8.11_455.3520m/z	52.8373	0.0099729	3.85455	ZX-C:ZX-A	C17148	C17148	C30H48O3	38.5	0	-2.40154	Oleanolic acid	455.352	8.10882	NULL
pos	7.17_825.5171m/z	0.0621661	0.0375412	3.37004	ZJ-C:ZJ-A	C04862	C04862	C40H86NO7P2S+	35.6	17.9	-7.67147	1-Hexadecylthio-1-deoxy-2-hexadecylphosphono-sn-glycero-3-phosphocholine	825.517	7.17042	NULL
pos	6.14_489.2865m/z	0.146719	0.0353951	3.42092	ZJ-C:ZJ-A	C13358	C13358	C28H40O7	39.2	6.66	3.72966	Hydrocortisone butyrate propionate	489.287	6.13673	NULL
pos	6.41_678.8443m/z	0.294275	0.0357581	2.07337	ZJ-C:ZJ-A	C18413	C18413	C22H19Br4NO3	20.8	0.163	0.972817	Tralomethrin	678.844	6.41463	NULL
pos	4.82_341.1397m/z	0.440909	0.0211213	1.99033	ZJ-C:ZJ-A	C17508	C17508	C20H22O6	39.2	6.99	3.7575	Isocolumbin	341.14	4.81733	NULL
pos	6.41_165.0699m/z	0.607978	0.0253563	1.37306	ZJ-C:ZJ-A	C08399	C08399	C13H10O	46.1	37.5	0.0350169	Carlina oxide	165.07	6.41463	NULL
pos	6.78_163.0665m/z	0.617444	0.0464724	1.2838	ZJ-C:ZJ-A	C00604	C00604	C12H8N2	37.8	0	5.70116	1,10-Phenanthroline	163.066	6.77823	NULL
pos	8.20_472.3507n	1.43398	0.0314945	1.15879	ZJ-C:ZJ-A	C08942	C08942	C30H48O4	31.7	0	-9.64615	Echinocystic acid	473.358	8.20408	NULL
pos	7.95_427.3553m/z	2.22968	0.0464244	1.79627	ZJ-C:ZJ-A	C05424	C05424	C27H48O2	37	0	1.51285	5alpha-Cholestan-5alpha,6beta-diol	427.355	7.94693	NULL
pos	7.95_454.3453n	2.98409	0.0314945	2.30762	ZJ-C:ZJ-A	C20511	C20511	C30H46O3	36.6	0	1.36154	Glycyrrhetaldehyde	437.342	7.94693	NULL
pos	8.27_561.3654m/z	3.13946	0.0487857	2.69126	ZJ-C:ZJ-A	C06940	C06940	C25H48N6O8	39	9.86	8.43095	Deferoxamine	561.365	8.26767	NULL
pos	7.65_444.3607n	3.17856	0.0448	2.25658	ZJ-C:ZJ-A	C04840	C04840	C29H48O3	40.3	9.97	0.860824	3beta-Hydroxy-4beta-methyl-5alpha-cholest-7-ene-4alpha-carboxylate	467.351	7.65475	NULL
pos	8.16_456.3609n	3.88499	0.0436209	2.73063	ZJ-C:ZJ-A	C17148	C17148	C30H48O3	39	5.58	1.14206	Oleanolic acid	457.366	8.16123	NULL
pos	8.16_497.3601m/z	4.48657	0.0233356	2.86991	ZJ-C:ZJ-A	C17419	C17419	C30H50O4	38	1.96	-0.0830692	Soyasapogenol	497.36	8.16123	NULL
pos	7.65_455.3524m/z	7.12436	0.0253563	2.92824	ZJ-C:ZJ-A	C16912	C16912	C30H48O4	39.2	2.98	0.926975	Alphitolic acid	455.352	7.65475	NULL
pos	8.12_506.4012m/z	7.95398	0.0464244	3.33554	ZJ-C:ZJ-A	C14673	C14673	C34H48O2	37.7	6.73	4.04859	Cholesta-5,7-dien-3beta-ol benzoate	506.401	8.11837	NULL
pos	8.12_442.3822n	26.7526	0.00795923	4.38895	ZJ-C:ZJ-A	C08622	C08622	C30H50O2	38.5	1.1	2.44292	Dipterocarpol	443.389	8.11837	NULL
neg	6.17_413.1640m/z	0.247895	0.0349892	2.39682	ZJ-C:ZJ-A	C10707	C10707	C23H26O7	36.5	0	8.29794	Neoisostegane	413.164	6.16582	NULL
neg	7.89_833.4398m/z	1.66374	0.0499298	1.06972	ZJ-C:ZJ-A	C08985	C08985	C42H70O14	39.7	17.7	-7.71786	Thalicoside A	833.44	7.88778	NULL
neg	7.67_693.3289m/z	1.98979	0.0243499	1.58819	ZJ-C:ZJ-A	C17862	C17862	C32H54O16	34.1	2.76	-7.25386	Atractyloside E	693.329	7.67327	NULL
neg	8.17_474.3685n	9.86947	0.0104552	3.20228	ZJ-C:ZJ-A	C08789	C08789	C30H50O4	38.8	12	-4.99512	Bryodulcosigenin	473.361	8.16602	NULL
neg	7.47_489.3568m/z	11.5633	0.0117448	3.01564	ZJ-C:ZJ-A	C08931	C08931	C30H50O5	51.7	65.8	-3.53401	Barringtogenol C	489.357	7.46637	NULL
neg	8.27_458.3750n	11.9316	0.0234303	3.19045	ZJ-C:ZJ-A	C08980	C08980	C30H50O3	48.1	48.7	-2.15608	Soyasapogenol B	457.368	8.2725	NULL
neg	8.27_602.2901m/z	17.127	0.0138045	3.21648	ZJ-C:ZJ-A	C11246	C11246	C30H47O10-	34.8	6.2	6.64831	6alpha-Glucuronosylhyodeoxycholate	602.29	8.2725	NULL
neg	8.27_411.3248m/z	28.5179	0.0470084	3.4468	ZJ-C:ZJ-A	C08211	C08211	C28H44O2	37	0	-4.99871	Doxercalciferol	411.325	8.2725	NULL
neg	7.52_509.3378m/z	31.9001	0.0464564	4.06263	ZJ-C:ZJ-A	C08634	C08634	C30H50O4	37.2	4.24	-5.30203	Sapelin A	509.338	7.52372	NULL
neg	8.11_523.3389m/z	37.0813	0.0227678	3.69301	ZJ-C:ZJ-A	C14673	C14673	C34H48O2	37.7	0	8.33799	Cholesta-5,7-dien-3beta-ol benzoate	523.339	8.10882	NULL
neg	8.19_471.3445m/z	80.0187	0.0165423	4.78019	ZJ-C:ZJ-A	C16939	C16939	C30H48O4	36.3	1.82	-7.29692	Crataegolic acid	471.345	8.1946	NULL
neg	8.32_577.3730m/z	576.749	0.0138045	5.32327	ZJ-C:ZJ-A	C17074	C17074	C33H54O8	42.8	19.3	-2.74547	Timosaponin A-I	577.373	8.31537	NULL
pos	7.35_256.0860m/z	0.0864507	0.027164	2.6905	ZX-C:ZX-A	C19687	C19687	C11H11ClN2O2	35.7	13.9	5.36622	7-Chloro-L-tryptophan	256.086	7.3483
pos	5.63_197.0597m/z	1.47988	0.0328896	1.19737	ZX-C:ZX-A	C16211	C16211	C13H8O2	58.3	93.7	-0.00967644	6,7-Benzocoumarin	197.06	5.63025
pos	8.05_422.3061m/z	1.56224	0.0109108	1.20425	ZX-C:ZX-A	C12271	C12271	C28H41NO3	36.6	8.74	1.61624	Arachidonoyl dopamine	422.306	8.04693
pos	6.44_391.2462m/z	3.73548	0.00444938	2.11291	ZX-C:ZX-A	C05482	C05482	C21H36O5	40.3	7.21	1.82609	Cortol	391.246	6.4432
neg	7.74_853.4734m/z	1.82043	0.0327312	1.05855	ZX-C:ZX-A	C20971	C20971	C40H62N12O9	37.4	6.77	5.15351	Alamandine	853.473	7.7447
neg	7.64_603.3086m/z	2.95844	0.0262656	1.47842	ZX-C:ZX-A	C11977	C11977	C34H48O7	39.2	11.9	-1.3707	6,8a-Seco-6,8a-deoxy-5-oxoavermectin ''1a'' aglycone;	603.309	7.6445
